# Supplementary material for: Chronic unpredicted mild stress-induced depression alter saxagliptin pharmacokinetics and CYP450 activity in GK rats
Source: PeerJ. 2016 Jan 21;4:e1611. doi: 10.7717/peerj.1611 (PMC4727972; doi:10.7717/peerj.1611)
Supplement: Supplemental Information 2 — Open-field test: locomotion score and exploratory score, beofe and after model establishment. 5-HT and DA plasma levels. CYP3A4, CYP2D6 and CYP1A2 activity of liver microsomal enzymes. [file peerj-04-1611-s002.xlsx]

## Sheet: open-field test
		locomotion score			exploratory score
		before model	after model		before model	after model
Depression group	d1	29	16		12	8
	d2	38	13		9	5
	d3	29	18		17	10
	d4	47	15		15	6
	d5	46	18		17	4
	d6	53	9		15	7
	d7	43	12		13	8
	d8	25	16		14	8
	d9	30	13		14	9
	d10	34	11		15	11
mean±SD		37.40±9.44	14.10±3.00		14.10±2.38	7.60±2.17
Control group	c1	23	28		8	10
	c2	44	54		19	17
	c3	35	39		16	12
	c4	30	27		10	13
	c5	36	39		15	13
	c6	46	52		19	14
	c7	38	43		11	15
	c8	35	32		16	14
	c9	42	38		21	18
	c10	50	46		17	15
mean±SD		37.90±7.97	39.80±9.24		15.20±4.26	14.10±2.33

## Sheet: 5-HT and DA plasma levels
		5-HT plasma ng/ml			DA plasma ng/ml
		before model	after model		before model	after model
Depression group	d1	67.44	18.54		0.43	0.17
	d2	64.54	27.15		0.48	0.28
	d3	61.8	24.26		0.54	0.19
	d4	52.72	17.07		0.58	0.19
	d5	46.63	21.74		0.58	0.23
	d6	54.53	23.73		0.53	0.14
	d7	61.14	20.82		0.66	0.16
	d8	47.58	16.9		0.59	0.28
	d9	78.93	30.13		0.6	0.26
	d10	85.6	21.37		0.51	0.23
mean±SD		62.09±12.76	22.17±4.28		0.55±0.07	0.21±0.05
Control group	c1	53.84	59.21		0.33	0.35
	c2	76.28	66.6		0.47	0.5
	c3	66.7	68.84		0.51	0.55
	c4	69.72	57.6		0.76	0.58
	c5	51.11	40.35		0.52	0.4
	c6	47.58	56.81		0.75	0.71
	c7	60.48	45.28		0.51	0.62
	c8	48.07	62.62		0.49	0.42
	c9	56.74	53.79		0.65	0.48
	c10	86.61	71.98		0.55	0.37
mean±SD		61.71±12.94	58.31±10.01		0.55±0.13	0.50±0.12

## Sheet: CYP450 activity
		CYP3A4 activity ng/(min*mg protein)		CYP2D6 activity		CYP1A2 activity
Depression group	d1	11.37		0.1577		0.1682
	d2	10.14		0.1522		0.1717
	d3	9.431		0.1769		0.1736
	d4	10.599		0.185		0.1753
	d5	8.3		0.1687		0.1782
	d6	10.161		0.1751		0.1785
	d7	8.005		0.1902		0.1841
	d8	8.793		0.1708		0.1824
	d9	11.238		0.1653		0.1813
mean±SD		9.78±1.23		0.1713±0.0122		0.1770±0.0053
Control group	c1	13.447		0.1584		0.1581
	c2	10.694		0.185		0.1648
	c3	12.481		0.214		0.1658
	c4	13.225		0.2087		0.1685
	c5	18.64		0.1792		0.1691
	c6	15.641		0.2058		0.1815
	c7	17.011		0.1837		0.1818
	c8	14.782		0.1928		0.1638
	c9	16.227		0.1947		0.1662
mean±SD		14.68±2.47		0.1914±0.0172		0.1688±0.0079
